# Supplementary material for: Prophylactic low-dose, bi-weekly benznidazole treatment fails to prevent Trypanosoma cruzi infection in dogs under intense transmission pressure
Source: PLoS Negl Trop Dis. 2022 Oct 31;16(10):e0010688. doi: 10.1371/journal.pntd.0010688 (PMC9648846; doi:10.1371/journal.pntd.0010688)
Supplement: S1 Table — (XLSX) [file pntd.0010688.s002.xlsx]

## Sheet: Sheet1
Pre-study survey data
					Serological test results
Dog ID	Age (years)	Breed	Sex	Assigned group	Luminex	StatPak	Chagas IFA endpoiint titer	Ct value on T. cruzi qPCR
Dogs enrolled as T. cruzi-negative
ADGR8	10.4	English pointer	female	untreated	Negative	0	<20	nd
ALGR9	4.3	English setter	female	untreated	Negative	very faint	<20	nd
AM741	2	English pointer	female	prophylaxed	Negative	1	<20	nd
BN7413	10	English pointer	male	untreated	Negative	0	<20	37.24
BB742	6	English pointer	female	prophylaxed	Negative	0	<20	nd
BLST1	2	English pointer	male	prophylaxed	Negative	0	<20	nd
BRST10	1	English ponter mix	male	untreated	Negative	0	<20	nd
BUST11	3	English pointer	male	untreated	Negative	0	<20	nd
BUST12	5	English pointer	male	untreated	Negative	0	<20	36.06
CH7414	6	English pointer	female	untreated	Negative	very faint	<20	nd
CHST2	5	Labrador retriever	male	prophylaxed	Negative	0	<20	35.87
CHST3	0.25	English pointer	male	prophylaxed	Negative	0	<20	nd
COGR1	4.3	English pointer	male	prophylaxed	Negative	0	<20	nd
DMHE2	5.75	Pit bull mix	female spayed	prophylaxed	Negative	0	<20	nd
DAGR11	4.3	English pointer	female	untreated	Negative	0	<20	nd
EABH2	unk	Labrador retriever	male	untreated	Negative	0	<20	nd
ECBH3	unk	Labrador retriever	female	untreated	Negative	0	<20	nd
EL743	10	English pointer	female	prophylaxed	Negative	0	<20	nd
ELSH1	0.58	Border collie	female	prophylaxed	Negative	0	<20	nd
FI7415	7	English pointer	male	untreated	Negative	0	<20	nd
FL7415	2	English pointer	male	untreated	Negative	0	<20	nd
FLHE5	5.58	Black Mouth Cur	female spayed	untreated	Negative	0	<20	36.46
FU7416	0.2	Cocker Spaniel	male	untreated	Negative	0	<20	nd
GAST4	0.25	English pointer	male	prophylaxed	Negative	0	<20	36.93
JA743	11	English pointer	male	prophylaxed	Negative	very faint	<20	nd
JM7417	11	English pointer	male	untreated	Negative	0	<20	nd
JB7418	0.2	Cocker Spaniel	male	untreated	Negative	0	<20	nd
JRHE2	unk	Black Mouth Cur mix	male, neutered	prophylaxed	Negative	0	<20	nd
KBSW2	1.5	Border collie	male	prophylaxed	Negative	0	<20	35.94
LOST13	2	English pointer	female	untreated	Negative	0	<20	nd
MA7419	5	English pointer	female	untreated	Negative	very faint	<20	nd
MAHE6	1.25	Great Pyrenees	female spayed	untreated	Negative	0	<20	nd
MAST14	2	German Shorthair Pointer	female	untreated	Negative	0	<20	nd
MAGR2	4	German Shorthair Pointer	male	prophylaxed	Negative	very faint	<20	nd
MAGR3	3.3	English pointer	female	prophylaxed	Negative	0	<20	nd
NIST5	0.25	English pointer	female	prophylaxed	Negative	0	<20	nd
NI7420	11	Labrador retriever	female	untreated	Negative	0	<20	nd
PAST16	5	English pointer	female	untreated	Negative	very faint	<20	nd
PAGR12	6.3	English pointer	male	untreated	Negative	0	<20	35.37
PA744	11	English pointer	female	prophylaxed	Negative	very faint	<20	nd
PO745	4	Cocker Spaniel	female	prophylaxed	Negative	0	<20	nd
PRHE3	3.16	Pit bull terrier	female spayed	prophylaxed	Negative	0	<20	nd
QU746	5	English pointer	female	prophylaxed	Negative	0	<20	nd
RBGR4	2.8	English Cocker Spaniel	male	prophylaxed	Negative	very faint	<20	nd
RAST6	4	English setter	male, neutered	prophylaxed	Negative	0	<20	nd
RA7421	2	English pointer	male	untreated	Negative	0	<20	38.87
RAGR5	1.6	English Cocker Spaniel	male	prophylaxed	Negative	0	<20	nd
RO747	1.75	Labrador retriever	male	prophylaxed	Negative	very faint	<20	nd
SA47422	10	Pointer cross	female	untreated	Negative	very faint	<20	nd
SA5748	8	English pointer	female	prophylaxed	Negative	0	<20	nd
SA6749	10	English pointer	female	prophylaxed	Negative	0	<20	nd
SA7423	5	English pointer	male	untreated	Negative	0	<20	nd
SHST17	1	Labrador retriever	male	untreated	Negative	0	<20	nd
SIST7	2	English setter	female	prophylaxed	Negative	0	<20	nd
SPST8	5	English pointer	female	prophylaxed	Negative	0	<20	nd
ST7410	7	Labrador retriever	female	prophylaxed	Negative	0	<20	nd
ST7424	6	German Shorthair Pointer	male	untreated	Negative	0	<20	nd
SU7411	0.2	Cocker Spaniel	female	prophylaxed	Negative	0	<20	nd
SU7425	2	English pointer	female	untreated	Negative	0	<20	nd
TEGR6	4.3	English pointer	male	prophylaxed	Negative	0	<20	nd
TO27426	3	Cocker Spaniel	male	untreated	Negative	0	<20	nd
TO7427	2	English pointer	male	untreated	Negative	0	<20	nd
TOGR7	6.1	English pointer	male	prophylaxed	Negative	0	<20	36.92
TRST9	2	Labrador retriever	male	prophylaxed	Negative	0	<20	nd
UN7412	0.2	Cocker Spaniel	male	prophylaxed	Negative	very faint	<20	35.45
WA7428	3	Cocker Spaniel	male	untreated	Negative	very faint	<20	nd
WB7412	2	English pointer	female	prophylaxed	Negative	0	<20	nd
Dogs potentially infected at time of pre-study screen
BEHE4	6	Black Mouth Cur	male	withdrawn	Negative	0	<20	35.52
CHHE1	8	Labrador retriever	male	withdrawn	Negative	0	<20	35.65
DEBH1	9	Labrador retriever	female	withdrawn	Negative	0	<20	36.04
TESH3	1.5	Kelpie	male	withdrawn	Negative	0	<20	35.45
Dogs T. cruzi-positive
BEST18	2	English pointer	female	not enrolled	Positive	4	not tested	27.19
BEST19	2	English pointer	female	not enrolled	Positive	3	not tested	31.8
BEST20	4	English pointer	female	not enrolled	Positive	3	not tested	37.19
BEHE7	6.5	Catahoula mix	female spayed	not enrolled	Positive	3	640	nd
BIST21	16	English pointer	male, neutered	not enrolled	Positive	4	not tested	31.48
BLHE9	9.83	Catahoula	male	not enrolled	Positive	2	1280	32.46
BUST22	4	English pointer	male	not enrolled	Positive	1	not tested	nd
BUST23	8	English setter	male	not enrolled	Positive	1	not tested	nd
BUST24	6	Labrador retriever	male	not enrolled	Positive	3	not tested	nd
CABH6	unk	Labrador retriever	female	not enrolled	Positive	2	320	nd
CHST25	8	English pointer	male	not enrolled	Positive	4	not tested	31.06
CHST26	5	German Shorthair Pointer	male	not enrolled	Positive	1	not tested	33.21
DA7429	10	English pointer	male, neutered	not enrolled	Positive	4	320	nd
DEST27	2	English pointer	female	not enrolled	Positive	4	not tested	36.18
DIHE10	8.16	Pit bull terrier	male	not enrolled	Positive	3	5120	35.97
DIST28	5	German Shorthair Pointer	female	not enrolled	Negative	1	not tested	nd
DOST29	8	English pointer	female	not enrolled	Positive	1	not tested	26.36
FIST30	7	English pointer	female	not enrolled	Positive	3	not tested	nd
GIST30	6	English pointer	female	not enrolled	Positive	3	not tested	nd
HAST31	9	English pointer	male	not enrolled	Positive	3	not tested	nd
HOST32	9	English pointer	male	not enrolled	Positive	3	not tested	31.9
IKST33	5	English pointer	male	not enrolled	Positive	3	not tested	nd
JAST34	9	German Shorthair Pointer	female	not enrolled	Positive	3	not tested	30.69
JAST35	2	Labrador retriever	female	not enrolled	Positive	4	not tested	nd
KAST36	5	English pointer	female	not enrolled	Positive	2	not tested	nd
KIST37	5	English pointer	female	not enrolled	Positive	1	not tested	nd
LOST38	2	English pointer	female	not enrolled	Positive	4	not tested	27
MAHE11	6	Pit bull mix	female spayed	not enrolled	Positive	3	640	33.77
MAST39	11	English pointer	male	not enrolled	Positive	2	not tested	33.56
MIST40	3	unk	male	not enrolled	Positive	2	not tested	nd
MIST41	5	English pointer	female spayed	not enrolled	Positive	4	not tested	31.56
MOHE13	4	Mixed breed	female	not enrolled	Positive	3	320	nd
MUHE14	6.5	Catahoula mix	female spayed	not enrolled	Positive	2	1280	nd
NAST42	5	English pointer	male	not enrolled	Positive	3	not tested	nd
NEST43	7	English pointer	female	not enrolled	Positive	1	2560	nd
OYHE15	6	Pit bull mix	male	not enrolled	Positive	3	2560	nd
OAHE16	7	Hound mix	female spayed	not enrolled	Positive	3	2560	nd
PAST44	6	English setter	female	not enrolled	Positive	3	not tested	31.71
PEST45	8	Labrador retriever	female	not enrolled	Positive	2	not tested	23.2
QUST46	10	English pointer	female	not enrolled	Positive	3	not tested	nd
REST47	7	English pointer	male	not enrolled	Positive	3	not tested	27.23
ROST48	10	English pointer	male	not enrolled	Positive	4	not tested	29.51
ROST49	3	English pointer	male	not enrolled	Positive	3	not tested	nd
ROST50	8	English pointer	female	not enrolled	Positive	3	not tested	33.44
SAST51	4	Labrador retriever	female	not enrolled	Positive	4	not tested	35.84
SC7430	unk	Cocker Spaniel	male	not enrolled	Positive	3	2560	36.58
SHBH14	unk	Labrador retriever	male	not enrolled	Positive	3	320	36.14
SH7431	2	English pointer	female	not enrolled	Positive	1	160	29.43
SNST52	8	English pointer	female spayed	not enrolled	Positive	2	not tested	31.11
SOST52	9	English pointer	male	not enrolled	Positive	2	not tested	26.66
SPST54	8	German Shorthair Pointer	male	not enrolled	Positive	4	not tested	35.49
SUST55	3	English pointer	female	not enrolled	Positive	2	not tested	25.68
TAST56	4	English pointer	male	not enrolled	Positive	2	not tested	33.76
	nd = not detected
unk = unknown
